# Supplementary material for: Knowledge and Predictors of Vitamin D Awareness Among Greek Women: A Cross-Sectional Study
Source: Diseases. 2025 Feb 15;13(2):58. doi: 10.3390/diseases13020058 (PMC11854788; doi:10.3390/diseases13020058)
Supplement: Supplementary file 1 [file diseases-13-00058-s001.zip]

Archive with 1 entries (1 files):
- diseases-3452349-supplementary.pdf
